# Supplementary material for: Imaging-guided radiofrequency ablation of osteoid osteoma in typical and atypical sites: Long term follow up
Source: PLoS One. 2021 Mar 18;16(3):e0248589. doi: 10.1371/journal.pone.0248589 (PMC7971862; doi:10.1371/journal.pone.0248589)
Supplement: S1 File — (XLS) [file pone.0248589.s001.xls]

## Sheet: TABELLA PRINCIPALE
PATIENT CHARACTERISTICS								LESION							TREATMENT PARAMETERS				FOLLOW UP 3 MONTHS					FOLLOW UP 6 MONTHS					FOLLOW UP 12 MONTHS
ID PZ	AGE	SEX	SYMPTOM	VAS PRE-RFA	VAS 3 MOUNTHS	VAS 6 MOUNTHS	VAS 12 MOUNTHS	LOCATION	SIZE (mm)	SIDE	RECIDIVA	AFTER ANESTHESIA	SPINAL ANESTHESIA	LOCAL ANESTHESIA	1°PASSAGE	2°PASSAGE	3°PASSAGE	SINTOMATOLOGIA	TERAPIA	PAIN INTENSITY	VAS	Clinical outcomes complication	SINTOMATOLOGIA	TERAPIA	PAIN INTENSITY	VAS	Clinical outcomes complication	SINTOMATOLOGIA	TERAPIA	PAIN INTENSITY	VAS	Clinical outcomes complication
1	14	M	LOCAL PAIN	6	3	1	3	TIBIA	10	RIGHT	NO				4 min 5 W	3 min 3 W	2 min a 2 W	LOCAL PAIN	TACHIPIRINE	REDUCED			NO	NONE	NONE			LOCAL PAIN	TACHIPIRINE	REDUCED
2	21	M	LOCAL PAIN	7	2	0	0	FEMUR	11	LEFT	NO				4 min 5 W	1 min 2 W		LOCAL PAIN	AULIN	REDUCED			NO	NONE	NONE			NO	NONE	NONE
3	16	M	LOCAL PAIN	6	5	0	0	ILIAC CREST	10	RIGHT	YES				3 min 4 W	2 min 4 W		LOCAL PAIN	NIMESULID	REDUCED			NO	NONE	NONE			NO	NONE	NONE
4	20	F	LOCAL PAIN	8	2	0	0	ULNA	9	LEFT	NO				4 min 5 W	2 min 4 W		LOCAL PAIN	AULIN	REDUCED			NO	NONE	NONE			NO	NONE	NONE
5	14	F	LOCAL PAIN	7	2	0	0	FEMUR	10	RIGHT	NO				3 min 3 W	1 min 2 W		LOCAL PAIN	AULIN	REDUCED			NO	NONE	NONE			NO	NONE	NONE
6	13	M	LOCAL PAIN	7	4	3	1	TIBIA	12	LEFT	NO				5 min 4 W	2 min 2 W		LOCAL PAIN	TACHIPIRINE	REDUCED			LOCAL PAIN	TACHIPIRINE	REDUCED			NO	NONE	NONE
7	36	M	LOCAL PAIN	8	2	0	0	FEMUR	11	RIGHT	NO				3 min 5W	2 min 2 W		LOCAL PAIN	TACHIPIRINE	REDUCED			NO	NONE	NONE			NO	NONE	NONE
8	20	M	LOCAL PAIN	7	2	0	0	FEMUR	10	LEFT	NO				4 min 5 W			LOCAL PAIN	MOMENTDOL	REDUCED			NO	NONE	NONE			NO	NONE	NONE
9	18	M	LOCAL PAIN	8	3	0	0	TIBIA	10	LEFT	NO				4 min 5 W			LOCAL PAIN	AULIN	REDUCED			NO	NONE	NONE			NO	NONE	NONE
10	29	M	LOCAL PAIN	8	2	0	0	TIBIA	11	LEFT	NO				4 min 5 W			LOCAL PAIN	TACHIPIRINE	REDUCED			NO	NONE	NONE			NO	NONE	NONE
11	18	F	LOCAL PAIN	8	3	2	0	FEMUR	10	LEFT	NO				6 min 6 W	4 min 5 W		LOCAL PAIN	FANS	REDUCED			LOCAL PAIN	1/2 ASPIRINA IN 24H	REDUCED			NO	NONE	NONE
12	18	M	LOCAL PAIN	8	2	0	0	FEMUR	10	LEFT	NO				6 min 5 W	2 min 2 W		LOCAL PAIN	1/2 ASPIRINA IN 24H	REDUCED			NO	NONE	NONE			NO	NONE	NONE
13	24	M	LOCAL PAIN	8	6	6	0	FEMUR	11	LEFT	YES				6 min 5 W	2 min 2 W		LOCAL PAIN	AULIN	REDUCED			NO	NONE	NONE			NO	NONE	NONE
14	22	M	LOCAL PAIN	7	2	0	0	FEMUR	12	LEFT	NO				4 min 5 W			LOCAL PAIN	MOMENTDOL	REDUCED			NO	NONE	NONE			NO	NONE	NONE
15	23	M	LOCAL PAIN	7	2	0	0	FEMUR	11	LEFT	NO				4 min 5 W			LOCAL PAIN	AULIN	REDUCED			NO	NONE	NONE			NO	NONE	NONE
16	20	M	LOCAL PAIN	6	0	0	0	FEMUR	8	RIGHT	NO				5 min 6 W			LOCAL PAIN	NONE	NONE			NO	NONE	NONE			NO	NONE	NONE
17	45	M	LOCAL PAIN	7	3	3	0	TIBIA	13	LEFT	NO				7 min 8 W			LOCAL PAIN	ROVAMICINA	REDUCED			LOCAL PAIN	ROVAMICINA	REDUCED			NO	NONE	NONE
18	19	M	LOCAL PAIN	8	0	0	0	EMISACRO	14	LEFT	NO				3 min 5 W	2 min 4 W		NO	NONE	NONE			NO	NONE	NONE			NO	NONE	NONE
19	18	M	LOCAL PAIN	8	0	0	0	L5	12	LEFT	NO				3 min 4 W	1 min 3 W		NO	NONE	NONE			NO	NONE	NONE			NO	NONE	NONE
20	29	F	LOCAL PAIN	7	0	0	0	FEMUR	10	LEFT	NO				4 min 5 W			NO	NONE	NONE			NO	NONE	NONE			NO	NONE	NONE
21	26	M	LOCAL PAIN	6	0	0	0	TIBIA	9	LEFT	NO				5 min 6 W	3 min 6 W		NO	NONE	NONE			NO	NONE	NONE			NO	NONE	NONE
22	15	M	LOCAL PAIN	8	4	0	0	TIBIA	10	RIGHT	NO				15 min 15 W	4 min 9 W		LOCAL PAIN	ASPIRINA	REDUCED			NO	NONE	NONE			NO	NONE	NONE
23	19	M	LOCAL PAIN	7	3	0	0	FEMUR	11	RIGHT	NO				10 min 10 W			LOCAL PAIN	AULIN	REDUCED			NO	NONE	NONE			NO	NONE	NONE
24	17	F	LOCAL PAIN	6	5	4	2	FEMUR	10	LEFT	YES				10 min 12 W			LOCAL PAIN	AULIN	REDUCED			LOCAL PAIN	AULIN	REDUCED			LOCAL PAIN	AULIN	REDUCED
25	34	M	LOCAL PAIN	6	4	4	3	ACETABULUM	15	RIGHT	NO				8 min 8 W	5 min 5 W		LOCAL PAIN	TACHIPIRINE	REDUCED			LOCAL PAIN	TACHIPIRINE	REDUCED			LOCAL PAIN	TACHIPIRINE	REDUCED
26	16	M	LOCAL PAIN	7	2	0	0	TIBIA	11	LEFT	NO				5 min 6 W	3 min 3 W	3 min 4 W	LOCAL PAIN	AULIN	REDUCED			NO	NONE	NONE			NO	NONE	NONE
27	63	M	LOCAL PAIN	7	3	1	3	TIBIA	10	RIGHT	NO				13 min 13 W	3 min 9 W		LOCAL PAIN	ASPIRINA	REDUCED			NO	NONE	NONE			LOCAL PAIN	ASPIRINA	REDUCED
28	47	F	LOCAL PAIN	8	5	0	0	ILIAC SACRO	15	RIGHT	YES				10 min 7 W			LOCAL PAIN	ASPIRINA	REDUCED			NO	NONE	NONE			NO	NONE	NONE
29	25	M	LOCAL PAIN	7	2	0	0	TIBIA	11	RIGHT	NO				5 min 8 W	2 min 4 W		LOCAL PAIN	ASPIRINA	REDUCED			NO	NONE	NONE			NO	NONE	NONE
30	22	M	LOCAL PAIN	8	4	3	0	TIBIA	11	RIGHT	YES				15 min 17 W	10 min 13 W		LOCAL PAIN	FELDENE	REDUCED			LOCAL PAIN	FELDENE	REDUCED			NO	NONE	NONE
31	56	F	LOCAL PAIN	6	2	2	2	ALA ILIAC	10	RIGHT	NO				4 min 7 W	4 min 7 W		LOCAL PAIN	AULIN	REDUCED			LOCAL PAIN	AULIN	REDUCED			LOCAL PAIN	AULIN	REDUCED
32	16	F	LOCAL PAIN	8	0	0	0	TIBIA	10	LEFT	NO				9 min 12 W	2 min 9 W		LOCAL PAIN	NONE	NONE			NO	NONE	NONE			NO	NONE	NONE
33	20	F	LOCAL PAIN	7	0	0	0	FEMUR	10	RIGHT	NO				7 min 9W	5 min 10 W		LOCAL PAIN	NONE	NONE			NO	NONE	NONE			NO	NONE	NONE
34	51	M	LOCAL PAIN	8	3	0	0	ISCHIO	12	LEFT	NO				4 min 20 W	4 min 20 W		LOCAL PAIN	AULIN	REDUCED			NO	NONE	NONE			NO	NONE	NONE
35	64	M	LOCAL PAIN	6	5	5	5	TIBIA	11	RIGHT	NO				12min 12W	25 min 20 W		LOCAL PAIN	NONE	NO REDUCED			NO	NONE	NO REDUCED			NO	NONE	NO REDUCED
36	15	F	LOCAL PAIN	7	0	0	0	FEMUR	10	LEFT	NO				8 min 15 W			LOCAL PAIN	NONE	NONE			NO	NONE	NONE			NO	NONE	NONE
37	71	M	LOCAL PAIN	7	0	0	0	ALA ILIAC	13	RIGHT	NO				6 min 6 W			LOCAL PAIN	NONE	NONE			NO	NONE	NONE			NO	NONE	NONE
38	51	M	LOCAL PAIN	6	4	2	1	COSTA	15	RIGHT	YES				4 min 20 W	4 min 20 W		LOCAL PAIN	AULIN	REDUCED			LOCAL PAIN	AULIN	REDUCED			LOCAL PAIN	AULIN	REDUCED
39	25	M	LOCAL PAIN	7	3	0	0	TIBIA	11	RIGHT	NO				5 min 8 W	2 min 5 W		LOCAL PAIN	ASPIRINA	REDUCED			NO	NONE	NONE			NO	NONE	NONE
40	23	M	LOCAL PAIN	7	0	0	0	FEMUR	11	RIGHT	NO				5 min 5 W			NO	NONE	NONE			NO	NONE	NONE			NO	NONE	NONE
41	19	M	LOCAL PAIN	7	3	2	0	TIBIA	10	LEFT	NO				6 min 6 W	5 min 8 W		LOCAL PAIN	NIMESULID	REDUCED			NO	NONE	NONE		Secrezione siero puroloide dalla ferita	NO	NONE	NONE
42	26	M	LOCAL PAIN	7	0	0	0	OMERO	10	LEFT	NO				10 min 12 W	10 min 12 W	10 min 12 W	NO	NONE	NONE			NO	NONE	NONE			NO	NONE	NONE
43	18	F	LOCAL PAIN	7	0	0	0	TIBIA	10	RIGHT	NO				8 min 4 W			NO	NONE	NONE			NO	NONE	NONE			NO	NONE	NONE
44	22	M	LOCAL PAIN	8	0	0	0	TIBIA	10	LEFT	NO				8 min 4 W			NO	NONE	NONE			NO	NONE	NONE			NO	NONE	NONE
45	34	M	LOCAL PAIN	7	0	0	0	FEMUR	10	LEFT	NO				8 min 4 W			NO	NONE	NONE			NO	NONE	NONE			NO	NONE	NONE
46	18	M	LOCAL PAIN	7	3	0	0	PERONE	10	RIGHT	NO				10 min 1 W			LOCAL PAIN	ASPIRINA	REDUCED			NO	NONE	NONE			NO	NONE	NONE
47	16	F	LOCAL PAIN	7	2	0	0	FEMUR	10	RIGHT	NO				5 min 5 W			NO	NONE	NONE			NO	NONE	NONE			NO	NONE	NONE
48	19	M	LOCAL PAIN	6	2	0	0	RADIO	10	LEFT	NO				4 min 4 W			LOCAL PAIN	OKI	REDUCED			NO	NONE	NONE			NO	NONE	NONE
49	49	M	LOCAL PAIN	7	0	0	0	TIBIA	10	LEFT	NO				6 min 4 W	4 min 3 W		NO	NONE	NONE			NO	NONE	NONE			NO	NONE	NONE
50	38	F	LOCAL PAIN	7	5	0	0	FEMUR	10	LEFT	YES				10 min 2 W			LOCAL PAIN	AULIN	REDUCED			NO	NONE	NONE			NO	NONE	NONE
51	22	M	LOCAL PAIN	7	0	0	0	TIBIA	10	RIGHT	NO				6 min 6 W			NO	NONE	NONE			NO	NONE	NONE			NO	NONE	NONE
52	51	M	LOCAL PAIN	8	0	0	0	FEMUR	11	RIGHT	NO				7 min 6 W			NO	NONE	NONE			NO	NONE	NONE			NO	NONE	NONE
53	37	M	LOCAL PAIN	7	0	0	0	FEMUR	10	LEFT	NO				8 min 9 W			NO	NONE	NONE			NO	NONE	NONE			NO	NONE	NONE
54	30	F	LOCAL PAIN	7	4	0	0	FEMUR	10	RIGHT	NO				10 min 5 W			LOCAL PAIN	ASPIRINA	REDUCED			NO	NONE	NONE			NO	NONE	NONE
55	53	M	LOCAL PAIN	7	0	0	0	FEMUR	11	LEFT	NO				10 min 8 W			NO	NONE	NONE			NO	NONE	NONE			NO	NONE	NONE
56	21	M	LOCAL PAIN	8	0	0	0	ACETABULUM	10	LEFT	NO				7 min 7 W			NO	NONE	NONE			NO	NONE	NONE			NO	NONE	NONE
57	61	M	LOCAL PAIN	8	7	1	0	ALA ILIAC	12	RIGHT	YES				10 min 6 W			LOCAL PAIN	AULIN	REDUCED			NO	NONE	NONE			NO	NONE	NONE
58	47	F	LOCAL PAIN	7	0	0	0	FEMUR	11	RIGHT	NO				4 min 5 W			NO	NONE	NONE			NO	NONE	NONE			NO	NONE	NONE
59	41	F	LOCAL PAIN	7	0	0	0	ALA ILIAC	10	LEFT	NO				5 min 6 W			NO	NONE	NONE			NO	NONE	NONE			NO	NONE	NONE
60	19	M	LOCAL PAIN	8	0	0	0	TIBIA	10	LEFT	NO				9 min 7 W			NO	NONE	NONE			NO	NONE	NONE			NO	NONE	NONE
61	19	F	LOCAL PAIN	7	1	0	4	FEMUR	10	LEFT	NO				8 min 6 W			NO	NONE	NONE			NO	NONE	NONE			LOCAL PAIN	TACHIPIRINE	REDUCED
62	51	M	LOCAL PAIN	6	0	0	0	ALA ILIAC	15	LEFT	NO				10 min 5 W			NO	NONE	NONE			NO	NONE	NONE			NO	NONE	NONE
63	25	M	LOCAL PAIN	7	0	0	0	FEMUR	10	RIGHT	NO				8 min 9 W			NO	NONE	NONE			NO	NONE	NONE			NO	NONE	NONE
64	46	M	LOCAL PAIN	7	3	0	0	FEMUR	11	RIGHT	NO				8 min 9 W			LOCAL PAIN	TACHIPIRINA	REDUCED			NO	NONE	NONE			NO	NONE	NONE
65	36	M	LOCAL PAIN	7	0	0	0	FEMUR	10	RIGHT	NO				8 min 7 W			NO	NONE	NONE			NO	NONE	NONE			NO	NONE	NONE
66	42	F	LOCAL PAIN	8	7	8	6	ASTRAGALO	10	RIGHT	NO				8 min 8 W			LOCAL PAIN	AULIN	REDUCED			LOCAL PAIN	AULIN	REDUCED			LOCAL PAIN	SURGERY	REDUCED
67	17	F	LOCAL PAIN	7	3	1	0	TIBIA	7	LEFT	NO				6 min 6 W			LOCAL PAIN	AULIN	REDUCED			NO	NONE	NONE			NO	NONE	NONE
68	18	F	LOCAL PAIN	8	2	0	0	FEMUR	10	RIGHT	NO				6 min 6 W			LOCAL PAIN	AULIN	REDUCED			NO	NONE	NONE			NO	NONE	NONE
69	19	M	LOCAL PAIN	7	0	0	0	TIBIA	10	RIGHT	NO				7 min 6 W			NO	NONE	NONE			NO	NONE	NONE			NO	NONE	NONE
70	20	M	LOCAL PAIN	7	0	0	0	TIBIA	10	RIGHT	NO				7 min 6 W			NO	NONE	NONE			NO	NONE	NONE			NO	NONE	NONE
71	73	M	LOCAL PAIN	7	1	0	5	ISCHIO	15	RIGHT	NO				3 min 5 W			NO	NONE	NONE			NO	NONE	NONE			LOCAL PAIN	ASPIRINA	REDUCED
72	17	F	LOCAL PAIN	7	0	0	0	FEMUR	10	RIGHT	NO				7 min 6 W			NO	NONE	NONE			NO	NONE	NONE			NO	NONE	NONE
73	39	M	LOCAL PAIN	8	0	1	0	FEMUR	10	LEFT	NO				6 min 6 W			NO	NONE	NONE			NO	NONE	NONE			NO	NONE	NONE
74	22	F	LOCAL PAIN	7	0	0	0	FEMUR	10	RIGHT	NO				6 min 6 W	5 min 9 W		NO	NONE	NONE			NO	NONE	NONE			NO	NONE	NONE
75	22	F	LOCAL PAIN	7	0	0	0	FEMUR	8	LEFT	NO				4 min 7 W			NO	NONE	NONE			NO	NONE	NONE			NO	NONE	NONE
76	23	M	LOCAL PAIN	7	0	0	0	FEMUR	10	RIGHT	NO				4 min 4 W	3 min 5 W		NO	NONE	NONE			NO	NONE	NONE			NO	NONE	NONE
77	45	M	LOCAL PAIN	6	0	0	0	SCAPULA	9	LEFT	NO				6 min 6 W	1 min 4 W		NO	NONE	NONE			NO	NONE	NONE			NO	NONE	NONE
78	27	M	LOCAL PAIN	7	0	0	0	FEMUR	10	RIGHT	YES				6 min 6 W	5 min 5 W		NO	NONE	NONE			NO	NONE	NONE			NO	NONE	NONE
79	16	M	LOCAL PAIN	7	2	2	3	FEMUR	10	RIGHT	NO				4 min 4 W	3 min 4 W		NO	NONE	NONE			NO	NONE	NONE			NO	NONE	NONE
80	15	F	LOCAL PAIN	7	0	0	0	FEMUR	10	RIGHT	NO				3 min 4 W	3 min 4 W		NO	NONE	NONE			NO	NONE	NONE			NO	NONE	NONE
81	43	M	LOCAL PAIN	8	1	1	1	L4	12	RIGHT	NO				3 min 6 W			NO	NONE	NONE			NO	NONE	NONE			NO	NONE	NONE
82	62	F	LOCAL PAIN	6	0	1	0	ALA ILIAC	10	RIGHT	NO				3 min 6 W			NO	NONE	NONE			NO	NONE	NONE			NO	NONE	NONE
83	46	F	LOCAL PAIN	6	0	0	0	SPINA ILIAC	10	LEFT	NO				2 min 9 W			NO	NONE	NONE			NO	NONE	NONE			NO	NONE	NONE
84	42	M	LOCAL PAIN	8	0	0	0	FEMUR	11	RIGHT	NO				5 min 5 W	3 min 5 W	2 min 4 W	NO	NONE	NONE			NO	NONE	NONE			NO	NONE	NONE
85	27	M	LOCAL PAIN	7	0	0	0	OMERO	10	LEFT	NO				2 min 6 W			NO	NONE	NONE			NO	NONE	NONE			NO	NONE	NONE
86	19	M	LOCAL PAIN	7	1	0	0	FEMUR	10	LEFT	NO				5 min 6 W	3 min 4 W		NO	NONE	NONE			NO	NONE	NONE			NO	NONE	NONE
87	51	F	LOCAL PAIN	8	1	1	1	L5	10	LEFT	NO				2 min 4 W			NO	NONE	NONE			NO	NONE	NONE			NO	NONE	NONE
88	29	M	LOCAL PAIN	7	0	0	0	FEMUR	10	RIGHT	NO				5 min 5 W	2 min 3 W		NO	NONE	NONE			NO	NONE	NONE			NO	NONE	NONE
89	26	M	LOCAL PAIN	6	0	0	0	OMERO	10	LEFT	NO				5 min 5 W	3 min 6 W		NO	NONE	NONE			NO	NONE	NONE			NO	NONE	NONE
90	17	M	LOCAL PAIN	7	0	0	0	FEMUR	10	LEFT	NO				5 min 4 W	3 min 2 W		NO	NONE	NONE			NO	NONE	NONE			NO	NONE	NONE
91	15	M	LOCAL PAIN	7	0	0	0	TIBIA	10	LEFT	NO				7 min 7 W	4 min 3 W		NO	NONE	NONE			NO	NONE	NONE			NO	NONE	NONE
92	46	F	LOCAL PAIN	6	1	1	1	OLECRANO	4	LEFT	NO				6 min 9 W			NO	NONE	NONE			NO	NONE	NONE			NO	NONE	NONE
93	17	M	LOCAL PAIN	8	1	1	1	L1	3	LEFT	YES				6 min 3 W			NO	NONE	NONE			NO	NONE	NONE			NO	NONE	NONE
94	20	M	LOCAL PAIN	6	0	0	0	TIBIA	10	LEFT	NO				6 min 9 W			NO	NONE	NONE			NO	NONE	NONE			NO	NONE	NONE
95	22	M	LOCAL PAIN	7	0	0	0	FEMUR	10	RIGHT	NO				6 min 9 W			NO	NONE	NONE			NO	NONE	NONE			NO	NONE	NONE
96	37	M	LOCAL PAIN	7	3	0	0	FEMUR	4	RIGHT	NO				7 min 4 W			LOCAL PAIN	TACHIPIRINA	REDUCED			NO	NONE	NONE			NO	NONE	NONE
97	20	M	LOCAL PAIN	7	0	0	0	SPINA ILIAC	8	RIGHT	NO				6 min 9 W			NO	NONE	NONE			NO	NONE	NONE			NO	NONE	NONE
98	27	M	LOCAL PAIN	7	0	0	0	TIBIA	10	LEFT	NO				7 min 14 W	3 min 8 W		NO	NONE	NONE			NO	NONE	NONE			NO	NONE	NONE
99	37	M	LOCAL PAIN	8	0	0	0	FEMUR	4	RIGHT	NO				3 min 4 W			NO	NONE	NONE			NO	NONE	NONE			NO	NONE	NONE
100	28	M	LOCAL PAIN	7	0	0	0	FEMUR	10	RIGHT	NO				6 min 7 W			NO	NONE	NONE			NO	NONE	NONE			NO	NONE	NONE
101	75	M	LOCAL PAIN	6	5	6	6	ISCHIO	15	RIGHT	NO				2 min 6 W			NO	NONE	NO REDUCED			NO	NONE	NO REDUCED			NO	NONE	NONE
102	17	M	LOCAL PAIN	7	0	0	0	FEMUR	10	RIGHT	NO				6 min 6 W	1 min 4 W		NO	NONE	NONE			NO	NONE	NONE			NO	NONE	NONE
